# Supplementary material for: Preliminary Investigation and Analysis of Beachgoers’ Awareness of Rip Currents in South China
Source: Int J Environ Res Public Health. 2023 Mar 2;20(5):4471. doi: 10.3390/ijerph20054471 (PMC10002294; doi:10.3390/ijerph20054471)
Supplement: Supplementary file 1 [file ijerph-20-04471-s001.zip]

Archive with 1 entries (1 files):
- Rip Currents introduction video.mp4
